# Supplementary material for: Polymer Blends Based on 1-Hexadecyl-3-methyl Imidazolium 1,3-Dimethyl 5-Sulfoisophthalate Ionic Liquid: Thermo-Mechanical, Surface Morphology and Antibacterial Properties
Source: Polymers (Basel). 2023 Feb 16;15(4):970. doi: 10.3390/polym15040970 (PMC9965557; doi:10.3390/polym15040970)
Supplement: Supplementary file 1 [file polymers-15-00970-s001.zip]

Archive with 1 entries (1 files):
- polymers-2166885-supplementary.pdf
